# Supplementary material for: Albendazole Release from Silica-Chitosan Nanospheres. In Vitro Study on Cervix Cancer Cell Lines
Source: Polymers (Basel). 2021 Jun 11;13(12):1945. doi: 10.3390/polym13121945 (PMC8230914; doi:10.3390/polym13121945)
Supplement: Supplementary file 1 [file polymers-13-01945-s001.zip]

Archive with 1 entries (1 files):
- polymers-1232151-supplementary.pdf
